# Supplementary material for: Neurological Complications Associated with Respiratory Syncytial Virus Infections: A Scoping Review of Prospective Clinical Trials Conducted in Populations up to 17 Years of Age
Source: Pathogens. 2025 May 20;14(5):503. doi: 10.3390/pathogens14050503 (PMC12114428; doi:10.3390/pathogens14050503)
Supplement: Supplementary file 1 [file pathogens-14-00503-s001.zip]

Archive with 1 entries (1 files):
- pathogens-3595168-supplementary.pdf
